# Supplementary material for: Vinculin expression in MC3T3-E1 cells in response to mechanical stimulus
Source: Data Brief. 2015 Dec 5;6:94–100. doi: 10.1016/j.dib.2015.11.052 (PMC4706558; doi:10.1016/j.dib.2015.11.052)
Supplement: Supplementary file 1 — Supplementary material [file mmc1.zip]

Archive with 3 entries (3 files):
- coi_disclosure-Cora.pdf
- coi_disclosure-Diffoot.pdf
- coi_disclosure-Sundaram.pdf
